# Supplementary material for: Spatiotemporal Dynamics of Ecological Vulnerability to Climate Change in Northwestern Sichuan’s Terrestrial Ecosystems of China: Conservation Implications
Source: Biology (Basel). 2025 Nov 19;14(11):1625. doi: 10.3390/biology14111625 (PMC12650117; doi:10.3390/biology14111625)
Supplement: Supplementary file 1 [file biology-14-01625-s001.zip]

Archive with 1 entries (1 files):
- biology-3956519-supplementary.pdf
